# Supplementary material for: What Makes a Foreign Language Intelligible? An Examination of the Impact of Musical Ability and Individual Differences on Language Perception and How Intelligible Foreign Languages Appear
Source: J Intell. 2023 Feb 23;11(3):43. doi: 10.3390/jintelligence11030043 (PMC10057304; doi:10.3390/jintelligence11030043)
Supplement: Supplementary file 1 [file jintelligence-11-00043-s001.zip]

Archive with 1 entries (1 files):
- jintelligence-2136601-supplementary.pdf
